# Supplementary material for: UvKmt2-Mediated H3K4 Trimethylation Is Required for Pathogenicity and Stress Response in Ustilaginoidea virens
Source: J Fungi (Basel). 2022 May 24;8(6):553. doi: 10.3390/jof8060553 (PMC9225167; doi:10.3390/jof8060553)
Supplement: Supplementary file 1 [file jof-08-00553-s001.zip]

Archive with 2 entries (2 files):
- jof-1714481-supplementary.pdf
- jof-1714481-supplementary.xlsx
